# Supplementary material for: Edema and Structural Remodeling in Equine Suspensory Ligament Injury: A Severity Gradient Associated with Microvascular Dysfunction
Source: Animals (Basel). 2026 May 8;16(10):1432. doi: 10.3390/ani16101432 (PMC13203378; doi:10.3390/ani16101432)
Supplement: Supplementary file 1 [file animals-16-01432-s001.zip]

Archive with 1 entries (1 files):
- animals-4263743-supplementary.pdf
